# Supplementary material for: Correction to: Mapping the EORTC QLQ-C30 to EQ-5D-3L in patients with breast cancer
Source: BMC Cancer. 2022 Jan 27;22:112. doi: 10.1186/s12885-022-09226-8 (PMC8793166; doi:10.1186/s12885-022-09226-8)
Supplement: Supplementary file 1 — Additional file 2. Out of Sample Predictions_QLQ-C30.do. [file 12885_2022_9226_MOESM1_ESM.do]

/**************************************************************************/
/**************************************************************************/
*! version 1.0 22 July 2020
*! Author: Laura A Gray
*! https://www.sheffield.ac.uk/scharr/people/staff/laura-gray
*! laura.gray@sheffield.ac.uk

*! This program requires installation of the user-written aldvmm command
*! The updated version 1.1 is required for margins
*! Type ssc install aldvmm at the Stata command prompt to install

*! See Gray LA, Hernandez Alava M & Wailoo AJ  "Mapping the QLQ-C30 to 
*! EQ-5D-3L in patients with breast cancer" 
*! Please reference this article if you use this file
/**************************************************************************/
/**************************************************************************/

clear all
capture log close
//log using "stata_predictions.log", replace
set type double
set more off

/*************************************************************************/
/*************************************************************************/
/*

MODEL

4 Latent Class Model
Needs QL210 PF210 EF10 CF10 SF10 FA10 NV10 PA10 DY10 SL10 AP10 DI10 age
Each of the 

========================================================================		

Coding of the variables:
				
			age10 = age/10
			QL2100 = QL2/100
			PF2100 = PF2/100
			RF2100 = RF2/100
			EF100 = EF/100
			CF100 = CF/100
			SF100 = SF/100
			FA100 = FA/100
			NV100 = NV/100
			PA100 = PA/100
			DY100 = DY/100
			SL100 = SL/100
			AP100 = AP/100
			CO100 = CO/100
			DI100 = DI/100
			FI100 = FI/100
			QL2100_2 = QL2100 * QL2100
			
========================================================================
			
*/  

/**************************************************************************/
/**************************************************************************/
/*        Load and set up data needed                                     */
/*        This example generates five observations for simplicity         */
/**************************************************************************/
/**************************************************************************/

set obs 5

gen age10 = 6.0 in 1     	  // 60 year old
replace age10 = 6.8 in 2      // 68 year old
replace age10 = 3.0 in 3      // 30 year old
replace age10 = 2.5 in 4      // 25 year old
replace age10 = 5.2 in 5      // 52 year old

gen QL2100 = 0.7 in 1       // QL2100 (0-1)
replace QL2100 = 0.2 in 2 
replace QL2100 = 0.1 in 3 
replace QL2100 = 0.9 in 4 
replace QL2100 = 0.1 in 5 

gen QL2100_2 = QL2100 * QL2100

gen PF2100 = 0.5 in 1       // PF2100 (0-1)
replace PF2100 = 0.3 in 2 
replace PF2100 = 0.7 in 3 
replace PF2100 = 0.9 in 4 
replace PF2100 = 0.2 in 5 

gen RF2100 = 0.6 in 1       // RF2100 (0-1)
replace RF2100 = 0.4 in 2 
replace RF2100 = 0.8 in 3 
replace RF2100 = 0.7 in 4 
replace RF2100 = 0.5 in 5 

gen EF100 = 0.7 in 1       	// EF100 (0-1)
replace EF100 = 0.3 in 2 
replace EF100 = 0.2 in 3 
replace EF100 = 0.8 in 4 
replace EF100 = 0.1 in 5 

gen CF100 = 0.4 in 1       	// CF100 (0-1)
replace CF100 = 0.4 in 2 
replace CF100 = 0.9 in 3 
replace CF100 = 0.9 in 4 
replace CF100 = 0.2 in 5 

gen SF100 = 0.5 in 1       	// SF100 (0-1)
replace SF100 = 0.3 in 2 
replace SF100 = 0.1 in 3 
replace SF100 = 0.9 in 4 
replace SF100 = 0.1 in 5 

gen FA100 = 0.4 in 1       	// FA100 (0-1)
replace FA100 = 0.4 in 2 
replace FA100 = 0.2 in 3 
replace FA100 = 0.9 in 4 
replace FA100 = 0.1 in 5 

gen NV100 = 0.9 in 1       	// NV100 (0-1)
replace NV100 = 0.5 in 2 
replace NV100 = 0.6 in 3 
replace NV100 = 0.8 in 4 
replace NV100 = 0.6 in 5 

gen PA100 = 0.5 in 1       	// PA100 (0-1)
replace PA100 = 0.4 in 2 
replace PA100 = 0.6 in 3 
replace PA100 = 0.8 in 4 
replace PA100 = 0.5 in 5 

gen DY100 = 0.8 in 1       	// DY100 (0-1)
replace DY100 = 0.3 in 2 
replace DY100 = 0.8 in 3 
replace DY100 = 0.9 in 4 
replace DY100 = 0.3 in 5 

gen SL100 = 0.4 in 1       	// SL100 (0-1)
replace SL100 = 0.2 in 2 
replace SL100 = 0.8 in 3 
replace SL100 = 0.9 in 4 
replace SL100 = 0.2 in 5 

gen AP100 = 0.7 in 1       	// AP100 (0-1)
replace AP100 = 0.1 in 2 
replace AP100 = 0.5 in 3 
replace AP100 = 0.8 in 4 
replace AP100 = 0.6 in 5 

gen CO100 = 0.7 in 1       	// CO100 (0-1)
replace CO100 = 0.1 in 2 
replace CO100 = 0.6 in 3 
replace CO100 = 0.7 in 4 
replace CO100 = 0.7 in 5 

gen DI100 = 0.7 in 1       	// DI100 (0-1)
replace DI100 = 0.1 in 2 
replace DI100 = 0.2 in 3 
replace DI100 = 0.9 in 4 
replace DI100 = 0.8 in 5 

gen FI100 = 0.8 in 1       	// FI100 (0-1)
replace FI100 = 0.2 in 2 
replace FI100 = 0.7 in 3 
replace FI100 = 0.8 in 4 
replace FI100 = 0.1 in 5 


**************************************************************************/
 
// Variables needed to set esample for each 
local yvar "eq5d" 
local xvars "QL210 PF210 RF10 EF10 CF10 SF10 FA10 NV10 PA10 DY10 SL10 AP10 CO10 DI10 FI10 age10"
local pvars "QL210  QL210_2"


/*************************************************************************/
/*************************************************************************/

//Calculate the predictions for the model
estimates use "QLQ-C30_4LC", number(`i')		
qui predict Ey, outcome(all)

gen id = _n
tab id Ey


/*************************************************************************/

//log close
